# Supplementary material for: Genome-Wide Analyses of the Temperature-Responsive Genetic Loci of the Pectinolytic Plant Pathogenic Pectobacterium atrosepticum
Source: Int J Mol Sci. 2021 May 3;22(9):4839. doi: 10.3390/ijms22094839 (PMC8125463; doi:10.3390/ijms22094839)
Supplement: Supplementary file 1 [file ijms-22-04839-s001.zip]

Archive with 1 entries (1 files):
- ijms-1187187-supplementary.pdf
